# Supplementary material for: Role of IL-6/STAT3 Axis in Resistance to Cisplatin in Gastric Cancers
Source: Biomedicines. 2023 Feb 24;11(3):694. doi: 10.3390/biomedicines11030694 (PMC10044743; doi:10.3390/biomedicines11030694)
Supplement: Supplementary file 1 [file biomedicines-11-00694-s001.zip]

Archive with 1 entries (1 files):
- biomedicines-2200667-supplementary.pdf
